# Supplementary material for: Case Report: Chimeric Antigen Receptor T Cells Induced Late Severe Cytokine Release Syndrome
Source: Front Oncol. 2022 Jun 1;12:893928. doi: 10.3389/fonc.2022.893928 (PMC9198280; doi:10.3389/fonc.2022.893928)
Supplement: Supplementary file 2 [file Table_1.xlsx]

## Sheet: Sheet1
	copies/μg of genomic DNA
days after administration	CD19	CD22		days after administration	CAR-BCMA cells/mm3
7	3475	2345		7	405
14	17350	16880		14	784
21	367.3	1235		21	765
28	234.4	1168		28	467
41	6952	14569		58	378
49	5698	12056		88	289
				118	175
				148	162
				163	495
				195	155
				227	138
				265	125
				297	127
				335	104
				362	117
