# Supplementary material for: Case Report: Chimeric Antigen Receptor T Cells Induced Late Severe Cytokine Release Syndrome
Source: Front Oncol. 2022 Jun 1;12:893928. doi: 10.3389/fonc.2022.893928 (PMC9198280; doi:10.3389/fonc.2022.893928)
Supplement: Supplementary file 3 [file Table_2.xlsx]

## Sheet: Sheet1
Date	WBC	Hb	Plt	PT	APTT(s)	FIB	D-Dimer	Ferritin(ng/ml）	IL-6
After CAR-T	(109/L)	(g/L)	(109/L）	(s)		(g/L)	(mg/L)		(pg/ml)
Day30	4.48	102	184	-	-	-	-	-	-
Day37	3.28	90	145	-	-	-	-	-	-
Day41	3.1	91	97	13.5	44.1	6.29	0.73	8110.2	395.96
Day43	2.89	78	46	16.6	55.7	2.96	-	-	489.43
Day45	2.79	61	15	16.1	56.2	2.24	23.13	7825.1	3366.65
Day47	2.34	53	4	15.2	47.2	0.98	-	-	-
Day49	2.27	60	10	18	47.2	0.75	20.7	5679	3576.75
Day51	2.07	66	10	19.6	50.3	1.1	-	-	-
Day53	1.95	57	6	18.8	57.2	1.53	-	7550	2437.32
Day55	1.87	52	12	16.2	53.2	2.18	19.9	-	-
