# Supplementary material for: Case Report: Chimeric Antigen Receptor T Cells Induced Late Severe Cytokine Release Syndrome
Source: Front Oncol. 2022 Jun 1;12:893928. doi: 10.3389/fonc.2022.893928 (PMC9198280; doi:10.3389/fonc.2022.893928)
Supplement: Supplementary file 4 [file Table_3.xlsx]

## Sheet: Sheet1
Date	WBC	Hb	Plt	ALT	AST	CRP	PCT	Ferritin	IL-6
After CAR-T	(109/L)	(g/L)	(109/L）	(U/L)	(U/L)	(mg/L)	(μg/L)	(ng/ml)	(pg/ml)
						(N:0-5)	(N:0-0.5)
Day163	10.16	103	98	9	18	14.32	0.15	508.4	3568.34
Day166	9.36	95	95	-	-	5.65	0.14	495.3	2453.86
Day171	6.19	85	97	65	28	3.42	0.16	432.6	385.67
Day176	8.02	92	102	-	-	4.01	0.2	74.1	40.9
Day181	7.81	101	95	-	-	-	-	-	-
Day186	9.3	107	104	-		-	-	53.2	22.38
